# Supplementary material for: Mapping the Second Victim Experience Among Western Nurses: A Scoping Review
Source: Healthcare (Basel). 2026 Feb 12;14(4):467. doi: 10.3390/healthcare14040467 (PMC12940687; doi:10.3390/healthcare14040467)
Supplement: Supplementary file 1 [file healthcare-14-00467-s001.zip]

Archive with 1 entries (1 files):
- healthcare-4096827-supplementary.pdf
